# Supplementary material for: Naringenin, a Food Bioactive Compound, Reduces Oncostatin M Through Blockade of PI3K/Akt/NF-κB Signal Pathway in Neutrophil-like Differentiated HL-60 Cells
Source: Foods. 2025 Jan 2;14(1):102. doi: 10.3390/foods14010102 (PMC11719654; doi:10.3390/foods14010102)
Supplement: Supplementary file 1 [file foods-14-00102-s001.zip]

Archive with 1 entries (1 files):
- foods-3338587-supplementary.pdf
